# Supplementary material for: Phenanthrene-Induced Cytochrome P450 Genes and Phenanthrene Tolerance Associated with Arabidopsis thaliana CYP75B1 Gene
Source: Plants (Basel). 2024 Jun 19;13(12):1692. doi: 10.3390/plants13121692 (PMC11207427; doi:10.3390/plants13121692)
Supplement: Supplementary file 1 [file plants-13-01692-s001.zip]

Archive with 3 entries (3 files):
- Figure S1.pptx
- Table S1.xlsx
- Table S2.xlsx
