# Supplementary material for: Phenanthrene-Induced Cytochrome P450 Genes and Phenanthrene Tolerance Associated with Arabidopsis thaliana CYP75B1 Gene
Source: Plants (Basel). 2024 Jun 19;13(12):1692. doi: 10.3390/plants13121692 (PMC11207427; doi:10.3390/plants13121692)
Supplement: Supplementary file 1 [file plants-13-01692-s001.zip › Table S1.xlsx]

## Sheet: Table S1
Table S1. List of Arabidopsis thaliana T-DNA insertional mutants from the SALK, GABI-KAT and SAIL collections (Col-0 genetic background) and from the FLAG collection (Wassilewskija background), and of primers used for mutant tests by PCR.
TAIR ID	Order from	Mutant ID	Product size (bp)	LP sequence	Length (nt)	TM (ºC)	GC (%)	RP sequence	Length (nt)	TM (ºC)	GC (%)	Chromosomal insertion
At1g11610	GABI-kat	GABI_414H11	1128	AAAAATTCCTCAAACGAACCG	21	60.33	38.1	TGATCAGCTCCGTCATTATCC	21	60.05	47.62	chr1
At1g11610	NASC	WiscDsLox297300_18A	1056	TATTCACGCTCCAATAAACCC	21	58.96	42.86	ATTGACGAAATCCGCTTTATG	21	59.09	38.1	chr1
At1g64900	GABI-kat	GABI_169E08	977	AAGCATTGGTTCAATTTTAGGC	22	59.52	36.36	TAGTGGAGATGGTGGATGAGG	21	59.93	52.38	chr1
At1g64930	Cold Spring Harbor	CSHL_GT20971	1072	CGAGCAAGATAGTTTTTGTGTCC	23	60.18	43.48	GCCAAGAAGCATTTGTCTCTG	21	60.01	47.62	chr1
At1g64930	NASC	SAIL_561_H02	1124	GGGATGTTTGTTGCATCTACG	21	60.38	47.62	CAAAGTACCGAAGAAGGGGAC	21	59.98	52.38	chr1
At1g69500	NASC	SAIL_1149_B03	1242	TGAGCCATGGATAAGATCGTC	21	60.05	47.62	TGGGATTTGGTGTGGAGATAG	21	59.8	47.62	chr1
At1g69500	NASC	SAIL_236_E08	1236	AATCAACGCCAGATACAATGC	21	59.98	42.86	TTTTACCAAGCAATGCCTCAG	21	60.25	42.86	chr1
At1g69500	NASC	SAIL_779_D09	1231	ACGATGTATTAGTCGCTTCCG	21	59.26	47.62	TGGATCTTCTTACACCGATGG	21	59.94	47.62	chr1
At2g30750	GABI-kat	GABI_127H03	998	CCCTCATTACCCTTTTCTTGC	21	59.95	47.62	ATGTCGTCTCTTTGAGCTTGG	21	59.49	47.62	chr2
At2g30750	GABI-kat	GABI_414A10	1052	CATTCCCTAAGCCTTCGGTAC	21	59.97	52.38	TGATCAGCTCCGTCATTATCC	21	60.05	47.62	chr2
At2g30770	NASC	SAIL_505_E09	1235	AAACCACGGATCCCATCTATC	21	60.03	47.62	TCGGCTAAAATGATGTTCGTG	21	61	42.86	chr2
At2g30770	NASC	SALK_128994.28.40.x	1005	ATAGATGGGATCCGTGGTTTC	21	60.03	47.62	TCCGAATGGGATGTAGTTCAG	21	59.94	47.62	chr2
At2g30770	NASC	SALK_129089.17.10.x	1005	ATAGATGGGATCCGTGGTTTC	21	60.03	47.62	TCCGAATGGGATGTAGTTCAG	21	59.94	47.62	chr2
At2g30770	NASC	SALK_012581.15.55.x	1284	TGCGAAGTCAATAGGGACATC	21	60.09	47.62	GCTCACTTAGATCAACGGTGC	21	59.9	52.38	chr4 ??
At2g45570	NASC	SALK_107835.34.05.x	1167	GGAACTCGTGAGCTTCATGAG	21	60	52.38	TAATTACGGCCACGTTTCTTG	21	60.01	42.86	chr2
At2g45570	ABRC	SK22501	1167	TAATTACGGCCACGTTTCTTG	21	60.01	42.86	GGAACTCGTGAGCTTCATGAG	21	60	52.38	chr2
At3g26210	BRC	FLAG_341A11	1150	TTCATTCCACCTAGGTCAACG	21	59.98	47.62	CCATGAAATAGAGAGTTGCCG	21	59.72	47.62	chr3
At3g26210	GABI-kat	GABI_603C08	1153	CTCGCTGTGATCGAGCTATTC	21	60.13	52.38	TCTGGAATGTCATAGCCTTGG	21	60.08	47.62	chr3
At3g26220	GABI-kat	GABI_380D08	1107	AAGAGTTAATGGCTTCCGAGC	21	59.87	47.62	AACTGCTCTTGACATGGGATG	21	60.13	47.62	chr4 ??
At3g26830	NASC	SAIL_1225_F05	1168	AGGGTGACCATGATAACATTG	21	57.25	42.86	AAGGAATGATCTCGGTAAGCC	21	59.57	47.62	chr3
At3g26830	NASC	SALK_026585.24.15.x	1119	TCGGTCAGTGAAGTCTACATGC	22	60.32	50	CCGGGAAAGAAATCAGAGAAC	21	60.06	47.62	chr3
At3g28740	NASC	SAIL_721_C10	1119	GAACAAAATAAACCGATGGCC	21	60.54	42.86	CGCTAGACAAATTATGAGCCG	21	59.88	47.62	chr3
At3g28740	NASC	WiscDsLox5E07	1118	ATTTTTCATTTCGCCCAAAAC	21	60.17	33.33	ACTTTCTCCACACGTTTCTCG	21	59.39	47.62	chr3
At4g13770	NASC	SALK_123405.45.35.x	1128	TAGGAAGCAGAACAATGGTGG	21	60.12	47.62	GGCCTAAACTCATCAGGGTTC	21	59.95	52.38	chr4
At4g13770	ABRC	GT_5.15667	959	TTATTTAATCGAACCCGAGGC	21	60.28	42.86	CTTCAAGAAACCGTTTGCTTG	21	59.91	42.86	chr4
At4g31500	NASC	SALK_028573.54.75.x	1062	TTTCGTGGTTCTCTCTTTTCG	21	59.48	42.86	GTGGTATGGGCCATGACTTAC	21	59.19	52.38	chr4
At4g39950	GABI-kat	GABI_056A05	1178	AAGTTGTGATGACGGAACTCG	21	60.16	47.62	CCCATATCGGCTAAGAAGGAC	21	59.94	52.38	chr4
At4g39950	GABI-kat	GABI_298B04	1249	CGAGAGGATCAAGATGTGGAG	21	59.81	52.38	CCCAAAAAGAACCAAGAAACC	21	59.84	42.86	chr4
At5g07990	BRC	FLAG_466C02	1125	ACTTGCTGACGTGTCAGTTCC	21	60.36	52.38	AGACCGGATTGGAATTTGAAC	21	60.18	42.86	chr5
At5g07990	GABI-kat	GABI_349F05	1160	CGGAGGAAGCTTAACGGATAC	21	60.1	52.38	GAAAAATCTGATTGTCTTGGCC	22	59.95	40.91	chr5
At5g48000	ABRC	GT_5.100126	957	CGTAAGCTTCAAGGGTGACTG	21	59.92	52.38	CCAAAGGTAGGTTAAGCAGTCG	22	60.18	50	chr5
At5g48000	ABRC	SM_3.24955	1126	AGAATTTGGCTACACCACACG	21	60.04	47.62	CTTCTTCCTCCACCTCCTTTG	21	60.22	52.38	chr1 ??
