# Supplementary material for: Phenanthrene-Induced Cytochrome P450 Genes and Phenanthrene Tolerance Associated with Arabidopsis thaliana CYP75B1 Gene
Source: Plants (Basel). 2024 Jun 19;13(12):1692. doi: 10.3390/plants13121692 (PMC11207427; doi:10.3390/plants13121692)
Supplement: Supplementary file 1 [file plants-13-01692-s001.zip › Table S2.xlsx]

## Sheet: Table S2
Table S2. List of differentially expressed CYP genes in phenanthrene-stressed plants. Retained CYP genes were differentially expressed in short- (Berthomé et al., 2022) or long-term (Weisman et al., 2010) protective conditions (‘phenanthrene + sucrose’ vs ‘phenanthrene’) or phenathrene induced stress condition (‘phenanthrene’ vs ‘control’; Dumas et al., 2016). In blue, CYP genes retained for muta…
Reference:						Dumas et al., 2016						Weisman et al., 2010	Berthomé et al., 2022
Condition:						phen vs control						phen+suc vs suc	phen+suc vs phen
Concentration (mM):
Time point:						30 min	2 h	4 h	8 h	24 h			30 min	2 h	8 h
Development stage (according to Boyes et al. 2001):
Material:
CYP clade	CYP name	TAIR ID	Refseq ID	Gene annotation	Protein Function	log2 FC	log2 FC	log2 FC	log2 FC	log2 FC		log2 FC	log2 FC	log2 FC	log2 FC
71	CYP71A12	At2g30750	NM_128628	putative cytochrome P450	Major enzyme responsible for the accumulation of ICA in Arabidopsis in response to pathogen ingression (Pastorczyk et al., 2020)	-	-	-	-	-		3.75849	-	-	-
71	CYP71A13	At2g30770	NM_128630	putative cytochrome P450	key enzyme for camalexin biosynthesis and catalyzes the conversion of indole-3-acetaldoxime to indole-3-acetonitrile (Müller et al., 2015)	-	-	-	-	-		3.63763	-	-	-
71	CYP71A18	At1g11610	NM_101034	CYP71A18__cytochrome P450, family 71, subfamily A, polypeptide 18	Likely function in pathogen-triggered Trp metabolism, including the biosynthesis of indole-3-carboxylic acid (ICA) (Pastorczyk et al., 2019)	0.03	0.09	0.43	0.47	1.12		-	-	-	-
71	CYP71A21	At3g48320	NM_148858	CYP71A21__cytochrome P450, family 71, subfamily A, polypeptide 21	Unknown	-0.17	-0.02	-0.21	0.88	0.63		-	0.25	-0.6	-1.19
71	CYP71A23	At3g48300	NM_001339360	CYP71A23 (cytochrome P450, family 71, subfamily A, polypeptide 23); oxygen binding	Unknown	-	-	-	-	-		-	-0.14	-0.36	-0.82
71	CYP71B3	At3g26220	NM_113529	CYP71B3__cytochrome P450, family 71, subfamily B, polypeptide 3	Unknown	-0.03	0.33	-0.13	0.33	0.7		-	0.05	-0.52	-1.29
71	CYP71B4	At3g26280	NM_113535	cytochrome P450 monooxygenase	Unknown	-	-	-	-	-		-1.28906	-	-	-
71	CYP71B6	At2g24180	NM_127979	cytochrome P450 monooxygenase	Unknown	-	-	-	-	-		1.3999	-	-	-
71	CYP71B12	At5g25130	NM_122422	CYP71B12__cytochrome P450, family 71, subfamily B, polypeptide 12	Unknown	-	-	-	-	-		-	-0.22	-0.81	-0.11
71	CYP71B15	At3g26830	NM_113595	Mutations in pad3 are defective in biosynthesis of the indole derived phytoalexin camalexin. Encodes a cytochrome P450 enzyme that catalyzes the conversion of dihydrocamalexic acid to camalexin., Mutations in pad3 are defective in biosynthesis of the indole derived phytoalexin camalexin. Encodes a cytochrome P450 enzyme that catalyzes the conversion of dihydrocamalexic acid to camalexin.	Involved in camalexin biosynthesis (Zhou et al., 1999); camalexin is derived from tryptophan, but exact substrate not identified	-	-	-	-	-		3.70163	-	-	-
71	CYP71B22	At3g26200	NM_113527	CYP71B22__cytochrome P450, family 71, subfamily B, polypeptide 22	Unknown	0.19	0.72	0.66	1.07	1.07		-	-	-	-
71	CYP71B23	At3g26210	NM_113528	CYP71B23__cytochrome P450, family 71, subfamily B, polypeptide 23	Unknown	0.24	0.03	0.37	0.21	1.01		1.46159	-	-	-
71	CYP73A5	At2g30490	NM_128601	ATC4H_C4H_CYP73A5_REF3__cinnamate-4-hydroxylase	Cinnamate-4-hydroxylase	0.15	-0.63	-1.19	-1.5	-1.21		-	0.03	0.17	0.96
71	CYP75B1	At5g07990	NM_120881	CYP75B1_D501_TT7__Cytochrome P450 superfamily protein	flavonoid 3’-hydroxylase; flavonoid biosynthesis (Schoenbohm et al., 2000)	-	-	-	-	-		-	-0.14	0.18	1.69
71	CYP76C2	At2g45570	NM_130119	CYP76C2__cytochrome P450, family 76, subfamily C, polypeptide 2	Metabolize Citronellol, Nerol; and also some herbicides (Höfer et al., 2014)	-0.09	0.27	0.1	0.55	0.9		-	-	-	-
71	CYP76C4	At2g45550	NM_130117	CYP76C4__cytochrome P450, family 76, subfamily C, polypeptide 4	Converts geraniol into 8-hydroxy- or 9-geraniol (Höfer et al., 2013). Metabolize Citronellol, Linalool; and also some herbicides (Höfer et al., 2014)	-0.01	0.11	-0.15	0.91	0.89		-	-	-	-
71	CYP79B2	At4g39950	NM_120158	Belongs to cytochrome P450 and is involved in tryptophan metabolism. Converts Trp to indo-3-acetaldoxime (IAOx), a precursor to IAA and indole glucosinolates.	conversion of tryptophan and tryptophan analogs to oxime; indole glucosinolate biosynthesis (Bak et al., 1998; Hull et al., 2000, Mikkelsen et al., 2000, Mikkelsen et al.,2003); camalexin biosynthesis (Glawischnig et al., 2004); auxin biosynthesis (Zhao et al., 2002, Ljung et al., 2005)	-	-	-	-	-		1.8398	-0.02	1.01	1.37
71	CYP81D8	At4g37370	NM_119900	CYP81D8__cytochrome P450, family 81, subfamily D, polypeptide 8	Unknown	0.08	0.09	0.27	0.86	1.07			-	-	-
71	CYP81D11	At3g28740	NM_113795	cytochrome P450 family protein; similar to CYP81D8 (cytochrome P450, family 81, subfamily D, polypeptide 8), oxygen binding [Arabidopsis thaliana] (TAIR:AT4G37370.1); similar to CYP81D6 (cytochrome P450, family 81, subfamily D, polypeptide 6), oxygen binding [Arabidopsis thaliana] (TAIR:AT2G23220.1); similar to CYP81D7 (cytochrome P450, family 81, subfamily D, polypeptide 7), oxygen binding [Arab…	Unknown	0.35	0.39	-0.27	0.88	0.92		1.66489	0.07	-0.87	-2.28
71	CYP81D40	At4g37330	NM_119897	CYP81D4__cytochrome P450, family 81, subfamily D, polypeptide 4	Unknown	-	-	-	-	-		-	0.32	-0.16	-0.78
71	CYP81F4	At4g37410	NM_119904	CYP81F4__cytochrome P450, family 81, subfamily F, polypeptide 4	Unknown	-	-	-	-	-		-	0.26	0.35	0.87
71	CYP83A1	At4g13770	NM_117451	CYP83A1_REF2__cytochrome P450, family 83, subfamily A, polypeptide 1	oxidation of methionine-derived oximes; oxidation of p-hydroxyphenyl-acetaldoxime, indole-3-acetyldoxime; aliphatic glucosinolate biosynthesis; (Hemm et al., 2003; Bak and Feyereisen, 2001; Naur et al., 2003)	-	-	-	-	-		-	1.14	0.93	1.92
71	CYP83B1	At4g31500	NM_119299	ATR4_CYP83B1_RED1_RNT1_SUR2__cytochrome P450, family 83, subfamily B, polypeptide 1	oxidation of indole-3-acetyldoxime; indole glucosinolate biosynthesis (Hansen et al., 2001; Bak et al.,2001); Bak and Feyereisen, 2001; Naur et al., 2003)	0.07	0.01	-0.53	-1.51	0.3		-	0.04	1.13	1.4
71	CYP89A2	At1g64900	NM_105164	CYP89_CYP89A2__cytochrome P450, family 89, subfamily A, polypeptide 2	Unknown	-0.03	0.33	1.08	1.16	1.19		-	0.33	0.96	0.82
71	CYP89A4	At2g12190	NM_126878.2	Cytochrome P450 superfamily protein	Unknown	-0.04	0.43	1.04	0.97	0.96		-	-	-	-
71	CYP89A7	At1g64930	NM_105167	CYP89A7__cytochrome P450, family 87, subfamily A, polypeptide 7	Unknown	0.2	0.36	0.92	0.85	0.94		-	-	-	-
71	CYP98A3	At2g40890	NM_129652	CYP98A3__cytochrome P450, family 98, subfamily A, polypeptide 3	C3’H (4-coumaryl shikimic/quinic ester 3’-hydroxylase) (Schoch et al. 2001, Franke et al., 2002a, Franke et al, 2002b, Nair et al., 2002; Abdulrazzak et al., 2006)	0.05	-0.66	-0.92	-0.44	-0.74		-	-	-	-
71	CYP705A5	At5g47990	NM_124173	CYP705A5_THAD_THAD1__cytochrome P450, family 705, subfamily A, polypeptide 5	THALIAN-DIOL DESATURASE (THAD). THAD appears to catalyze the addition of a double bond to thalian-diol at carbon 15 (Field et al., 2008)	0.03	-0.17	0.65	-0.75	-0.5		-1.0218	-	-	-
71	CYP706A5	At4g12310	NM_117301	CYP706A5__cytochrome P450, family 706, subfamily A, polypeptide 5	Unknown	-0.33	-0.08	-0.33	-0.88	-0.39		-2.42043	-	-	-
72	CYP72A7	At3g14610	NM_112322	CYP72A7__cytochrome P450, family 72, subfamily A, polypeptide 7	Hypothetically catalyse 13-hydroxylation of gibberellins from study showing that CYP72 A9 catalyse 13-hydroxylation of 13-H GAs (He et al., 2019)	-	-	-	-	-		-	-0.05	-0.12	-0.84
72	CYP72A8	At3g14620	NM_112323	CYP72A8__cytochrome P450, family 72, subfamily A, polypeptide 8	Hypothetically catalyse 13-hydroxylation of gibberellins from study showing that CYP72 A9 catalyse 13-hydroxylation of 13-H GAs (He et al., 2019)	-0.05	0.41	-0.13	0.86	1.4		1.82468	0.07	-0.25	-1.11
72	CYP72A11	At3g14650	NM_112326	putative cytochrome P450	Hypothetically catalyse 13-hydroxylation of gibberellins from study showing that CYP72 A9 catalyse 13-hydroxylation of 13-H GAs (He et al., 2019)	-	-	-	-	-		-1.24464	-	-	-
72	CYP72A15	At3g14690	NM_112330	CYP72A15__cytochrome P450, family 72, subfamily A, polypeptide 15	Hypothetically catalyse 13-hydroxylation of gibberellins from study showing that CYP72 A9 catalyse 13-hydroxylation of 13-H GAs (He et al., 2019)	-0.08	0.19	0.18	0.7	0.66		-	-0.08	-0.08	-0.9
85	CYP702A5	At4g15393	NM_001084924	CYP702A5 (cytochrome P450, family 702, subfamily A, polypeptide 5); heme binding / iron ion binding / monooxygenase	Unknown	-	-	-	-	-		-	-0.11	-0.12	0.92
85	CYP708A2	At5g48000	NM_124174	CYP708 A2_CYP708A2_THAH_THAH1__cytochrome P450, family 708, subfamily A, polypeptide 2	Thalianol hydroxylase (THAH). THAH appears to add a hydroxyl group to the triterpene thalianol (Field et al., 2008)	-	-	-	-	-		-	0.12	0.28	2.15
85	CYP708A3	At1g78490	NM_106496	CYP708A3__cytochrome P450, family 708, subfamily A, polypeptide 3	Unknown	-	-	-	-	-		-	-0.36	0.26	0.93
86	CYP86A1	At5g58860	NM_125276	CYP86A1 (cytochrome P450, family 86, subfamily A, polypeptide 1); oxygen binding	ω-hydroxylase for saturated and unsaturated C12 to C18 fatty acids; fatty acid metabolism (Benveniste et al., 1998; Duan and Schuler, 2005)	-	-	-	-	-		1.11636	0.14	-0.11	0.74
86	CYP94B3	At3g48520	NM_114710	CYP94B3__cytochrome P450, family 94, subfamily B, polypeptide 3	Encodes jasmonyl-L-isoleucine 12-hydroxylase (Koo et al., 2011 ; Kitaoka et al., 2011, 2014	-	-	-	-	-		-	0.81	0.19	-0.17
86	CYP704B1	At1g69500	NM_105617.3	CYP704B1__cytochrome P450, family 704, subfamily B, polypeptide 1	A Long-Chain Fatty Acid ω-Hydroxylase Essential for Sporopollenin Synthesis in Pollen of Arabidopsis (Dobritsa et al., 2009)	-0.14	-0.53	-0.28	-0.71	0.71		-	0.12	0.74	1.13
710	CYP710A1	At2g34500	NM_129002	CYP710A1__cytochrome P450, family 710, subfamily A, polypeptide 1	Sterol C-22 Desaturase (ß-sitosterol to stigmasterol) (Morikawa et al., 2006)	0.6	1.17	0.64	1.13	1.07		-	-	-	-
710	CYP710A2	At2g34490	NM_129001	CYP710A2__cytochrome P450, family 710, subfamily A, polypeptide 2	Sterol C-22 Desaturase (24-epi-campesterol to brassicasterol) (Morikawa et al., 2006)	-	-	-	-	-		-	-0.05	0.72	0.89
